# Supplementary material for: RBMMMDA: predicting multiple types of disease-microRNA associations
Source: Sci Rep. 2015 Sep 8;5:13877. doi: 10.1038/srep13877 (PMC4561957; doi:10.1038/srep13877)
Supplement: Supplementary Table 1 [file srep13877-s2.xls]

## Sheet: sheet1
hsa-let-7i	0.841544	1	24662829;21826373;	Introduction of let-7i to mutant p53 cells significantly inhibited migration, invasion and metastasis of the breast cancer by repressing a network of oncogenes including E2F5, LIN28B, MYC and NRAS.let-7 microRNAs（both b and i) induce tamoxifen sensitivity by downregulation of estrogen receptor α signaling in breast cancer.
hsa-let-7d	0.804733	1
hsa-let-7b	0.776209	1	21826373;24264599;23339187;22761738	let-7 microRNAs（both b and i) induce tamoxifen sensitivity by downregulation of estrogen receptor α signaling in breast cancer.Breast cancer patients with low let-7b expression had poor prognoses, indicating let-7b might act as cancer suppressor gene in BC development and progression by inhibiting the expression of BSG.Enforced expression of let-7b significantly inhibits breast cancer cell motili…
hsa-let-7g	0.776209	1	21868760	Treatment with estrogen or epidermal growth factor specifically reduced the expression of mature let-7g through activation of p44/42 MAPK and subsequently stimulated expression of GAB2 and FN1, which, in turn, promoted breast cancer invasion
hsa-let-7a	0.735964	1	24172884	We performed in situ hybridization for let-7a and immunohistochemical staining for CMYC and KRAS using sequential sections obtained from surgically-resected breast cancer tissues and observed an inverse correlation between the staining pattern of let-7a and its target proteins.Androgen-induced AR activating signal upregulates let-7a that targets CMYC and KRAS and contributes to ER-, PR-, AR+ brea…
hsa-let-7e	0.724778	1
hsa-mir-183	0.710357	2
hsa-let-7f	0.687193	1	22407818;25552929	Aromatase inhibitor treatment of breast cancer cells increases the expression of let-7f, a microRNA targeting CYP19A1.Decrease of let-7f in low-dose metronomic Paclitaxel chemotherapy contributed to upregulation of thrombospondin-1 in breast cancer.Computational prediction using TargetScan and miRanda suggested THBS1 which encodes TSP-1 as a potential target for let-7f. Luciferase activity assay …
hsa-mir-193b	0.685174	1	25550792;25213330;19701247;21512034;19684618	Tumor suppressive microRNA-193b promotes breast cancer progression via targeting DNAJC13 and RAB22A.Metformin-induced killing of triple-negative breast cancer cells is mediated by reduction in fatty acid synthase via miRNA-193b. Profiling studies also exposed a rapid metformin-induced increase in miR-193 family members, and miR-193b directly targets the FASN 3'UTR.Downregulation of miR-193b contr…
hsa-mir-221	0.671095	2	25009660;22156446	In concordance with a recent study (15), in early unpublished experiments we determined a number of BC-associated miRNAs, which are at relatively low (let-7, miR-10b, miR-34, miR-155 and miR-200c) or abundant (miR-21, miR-195 and miR-221) levels in the blood plasma of patients with BC;Plasma miR-221 as a predictive biomarker for chemoresistance in breast cancer patients who previously received ne…
hsa-mir-92a	0.665903	4
hsa-mir-18a	0.659196	2	24694649;23705859	Novel circulating microRNA signature as a potential non-invasive multi-marker test in ER-positive early-stage breast cancer: a case control study.A multivariable signature consisting of 9 miRNAs (miR-15a, miR-18a, miR-107, miR-133a, miR-139-5p, miR-143, miR-145, miR-365, miR-425) was identified that provided considerable discrimination between breast cancer patients and healthy controls;Serum mic…
hsa-mir-216a	0.656442	2
hsa-mir-138	0.639948	1	25339353;20332227;	hsa-miR-138 (miR-138) as a novel regulator of invasion and epithelial-mesenchymal transition in breast cancer cells, acting by directly targeting the polycomb epigenetic regulator EZH2.We identified rs1982073-TGFB1 and rs1799782-XRCC1 as target SNPs, whose alleles could modulate gene expression by differential interaction with miR-187 and miR-138 in breast cancer, respectively.
hsa-let-7c	0.639745	1	25388283	As we found that let-7c could also target HER2, our data suggest that let-7 family members may be directly involved in the regulation of HER2 in Lin28-negative breast tumors.
hsa-mir-187	0.61691	1	20332227	We identified rs1982073-TGFB1 and rs1799782-XRCC1 as target SNPs, whose alleles could modulate gene expression by differential interaction with miR-187 and miR-138 in breast cancer, respectively
hsa-mir-502	0.61691	1	23291132;19789321;24677135	miR-502-binding SNP in SET8 may modulate SET8 expression and contribute to early development of breast cancer either independently or together with the TP53 codon 72 SNP.miR-502-binding site single-nucleotide polymorphism in the 3'-UTR of SET8 modulates SET8 expression and contributes to the early development of breast cancer, either independently or together with the TP53 codon 72 single-nucleot…
hsa-mir-376c	0.61691	1
hsa-mir-361	0.613311	2
hsa-mir-452	0.611425	2	22353773	miR-215, miR-299-5p, miR-411, and miR-452 are differentially expressed between serum samples from patients with breast cancer and serum samples from healthy controls.
hsa-mir-518e	0.611425	2
hsa-mir-519b	0.611425	2
hsa-mir-584	0.611425	2
hsa-mir-593	0.611425	2
hsa-mir-621	0.611425	2
hsa-mir-501	0.611425	2
hsa-mir-646	0.611425	2
hsa-mir-664	0.611425	2
hsa-mir-767	0.611425	2
hsa-mir-362	0.611425	2
hsa-mir-330	0.611425	2
hsa-mir-509	0.611425	2
hsa-mir-1249	0.611425	2
hsa-mir-186	0.611425	2
hsa-mir-125a	0.611425	2
hsa-mir-217	0.611425	2
hsa-mir-550a	0.611425	2
hsa-mir-145	0.608391	4
hsa-mir-16	0.60304	4
hsa-mir-199a	0.598588	2
hsa-mir-31	0.574435	4	20463022	In this study, we report that MM cell lines derived from patients with more aggressive disease fail to express miR-31, a microRNA recently linked with suppression of breast cancer metastases. We further demonstrate that this loss is due to homozygous deletion of the miR-31-encoding gene that resides in 9p21.3.
hsa-mir-378a	0.56144	2
hsa-mir-148a	0.551162	1	23554686;22935141;25063027	MiR-148a inhibits angiogenesis by targeting ERBB3 in breast cancer.Overexpression of miR-148a or miR-152 significantly inhibits BC cell proliferation, colony formation and tumor angiogenesis via targeting IGF-IR and IRS1 and suppressing their downstream AKT and MAPK/ERK signaling pathways.GPER mediated estradiol reduces miR-148a to promote its target(HLA-G) expression in breast cancer.
hsa-mir-214	0.545398	1	24577056;22350790	Thirteen miRNAs (miR-214, miR-363*, miR-326, miR-940, miR-29c, miR-665, miR-34b*, miR-708, miR-601, miR-124a, miR-380-5p, miR-885-3p, and miR-593) targeted B7-H3 directly by binding to its 3'-UTR region in breast cancer.Since PTEN is an important target gene of miR-214 in breast cancer, this finding could also have potential implications for therapeutic approaches
hsa-mir-365b	0.530004	2	22328513	miR-195, miR-24-2 and miR-365-2（also known as mir-365b) act as negative regulators of BCL2 through direct binding to their respective binding sites in the 3' UTR of human BCL2 gene.over expression of these miRNAs not only caused an increase in apoptosis but also augmented the apoptotic effect of etoposide in breast cancer MCF7 cells.
hsa-mir-365a	0.530004	2
hsa-mir-517a	0.523106	2
hsa-mir-130b	0.50903	2
hsa-mir-99a	0.504295	2
hsa-mir-342	0.502261	2
hsa-mir-502	0.500491	4	23291132;	miR-502-binding SNP in SET8（rs16917496） may modulate SET8 expression and contribute to early development of breast cancer either independently or together with the TP53 codon 72 SNP
hsa-mir-191	0.500491	4	23793604	It has been reported that the rs4245739 A > C polymorphism located in the MDM4 3'-untranslated region creates a miR-191 target site and results in decreased MDM4 expression in breast cancer.
hsa-mir-18b	0.495276	1	21755340;19684618	In this study, expression levels of miRNAs that directly target ERα, including miR-18a, miR-18b, miR-22, miR-193b, miR-221/222 and miR-302c, were analyzed in human breast cancer samples by quantitative reverse transcription-PCR analysis,low miR-18b expression was significantly associated with improved survival in HER2-negative breast cancer.Five potent ERalpha-regulating miRNAs, miR-18a, miR-18b,…
hsa-mir-210	0.492147	1	19652553	Our studies show that miR-210 is directly induced by HIFs and it modulates the cell cycle and hypoxia gene expression signature by targeting MNT, a transcriptional repressor known to antagonize MYC function.24,25 In linking hypoxia to tumor severity, we show that miR-210 levels correlate with poor prognosis in breast and melanoma cancer samples.
hsa-mir-140	0.489516	1	23060440	We found that the stem cell self-renewal regulator SOX2 is a novel target of miR-140, and that this miR-140/SOX2 pathway critically regulates breast tumor-initiating cell survival, providing a new link between ERα signaling and breast cancer stem cell maintenance.
hsa-mir-520e	0.489516	1	20574151	miRNA-520b and miR-520e sensitize breast cancer cells to complement attack via directly targeting 3'UTR of CD46.
hsa-mir-142	0.489516	1	25406066	miR-142 regulates the tumorigenicity of human breast cancer stem cells through the canonical WNT signaling pathway. miR-142 efficiently recruits the APC mRNA to an RNA-induced silencing complex, activates the canonical WNT signaling pathway in an APC-suppression dependent manner, and activates the expression of miR-150.
hsa-mir-590	0.489516	1	25150595;http://hub.hku.hk/bitstream/10722/206342/1/Abstract.pdf?accept=1	miR-590 was found to putatively target activating transcription factor-3 (ATF-3), a stress response gene, in human breast cancer cells;Identification of candidate target Forkhead box genes of miR-590-5p by ectopic expresion of hsa-miR-590-5p mimic.Up-regulations of miR-590 and miR-370 were also observed in a panel of drug resistant ovarian and breast cancer cell lines.While ectopic expression of …
hsa-mir-520b	0.489516	1	21343296;22158050	miR-520b regulates migration of breast cancer cells through targeting hepatitis B X-interacting protein and interleukin-8.MicroRNA-520/373 family functions as a tumor suppressor in estrogen receptor negative breast cancer by targeting NF-kB and TGF-beta signaling pathways. Mechanistically, the metastasis-suppressive role of miR-520/373 can be attributed to direct suppression of TGFBR2, as the sil…
hsa-mir-512	0.489516	1
hsa-mir-519d	0.489516	1
hsa-mir-499b	0.489516	1
hsa-mir-1231	0.489516	1
hsa-mir-423	0.489516	1
hsa-mir-550a	0.489516	1
hsa-mir-30e	0.483546	2
hsa-mir-451a	0.478207	1	21666713	Tamoxifen downregulation of miR-451 increases its target 14-3-3ζand promotes breast cancer cell survival and endocrine resistance, mir-451 is a previous ID of mir-451a
hsa-mir-328	0.462102	2
hsa-mir-149	0.461595	1	25156775;24608434	Methylation-regulated miR-149 modulates chemoresistance by targeting GlcNAc N-deacetylase/N-sulfotransferase-1 in human breast cancer.MicroRNA-149 targets GIT1 to suppress integrin signaling and breast cancer metastasis.
hsa-mir-422a	0.44733	2
hsa-mir-20b	0.446363	2
hsa-mir-29a	0.444924	4
hsa-mir-29b	0.444924	4
hsa-mir-15b	0.434886	2
hsa-mir-28	0.433741	1	21638050	miR-28 targets the 3'UTR of Nrf2 mRNA and decreases Nrf2 expression, suggest that this miRNA is involved in the regulation of Nrf2 expression both in breast cancer cell line,MCF-7, and breast epithelial cells.
hsa-mir-708	0.433741	1	24577056;23328481	Thirteen miRNAs (miR-214, miR-363*, miR-326, miR-940, miR-29c, miR-665, miR-34b*, miR-708, miR-601, miR-124a, miR-380-5p, miR-885-3p, and miR-593) targeted B7-H3 directly by binding to its 3'-UTR region in breast cancer; miR-708 targets the endoplasmic reticulum protein neuronatin to decrease intracellular calcium level, resulting in reduction of activation of ERK and FAK, decreased cell migratio…
hsa-mir-1231	0.424937	4
hsa-mir-106a	0.420933	2	24626163;20801493	While not significantly changed overall in breast cancer patients compared to controls, circulating miR-106a and miR-191 were significantly decreased in patients with basal breast cancer.A high correlation of miRNA expression level was found between breast tumor tissues and sera. MiR-21, miR-106a and miR-155 were significantly over-expressed in the tumor specimens compared with those in normal co…
hsa-mir-219	0.411613	1
hsa-mir-151a	0.388676	1
hsa-mir-125b	0.387781	4	19738052;	A risk variant in an miR-125b binding site in BMPR1B is associated with breast cancer pathogenesis.
hsa-mir-22	0.387076	2
hsa-mir-338	0.379612	1
hsa-mir-375	0.378314	1	24746361	miR-375 is elevated in epithelial-like breast cancer cells, and SHOX2 is a direct miR-375 target in breast cancer cells.
hsa-mir-204	0.369796	4	23285024	Genomic loss of tumor suppressor miRNA-204 promotes cancer cell migration and invasion by activating AKT/mTOR/Rac1 signaling and actin reorganization.
hsa-mir-143	0.369796	4
hsa-mir-337	0.345844	1
hsa-mir-223	0.344914	1	23953883; 24400121	miR-223 may suppress the proliferation and invasion of human breast cancer cells by directly targeting Caprin-1.we proved that STAT5A is a direct miR-223 target in breast cancer
hsa-mir-101	0.342601	4	24475105;19008416	Genetic variations in the flanking regions of miR-101-2 are associated with increased risk of breast cancer.Genomic loss of microRNA-101 leads to overexpression of histone methyltransferase EZH2 in many cancers, including breast cancer.
hsa-mir-192	0.339706	1	23470717;18805502	microRNA target gene analysis shows that 3 micro-RNAs( miR-192, miR-193B, and miR-16-1) as well as their targets are significantly increased in the breast cancer.The inhibitory effect of BMP-6 through deltaEF1 regulation was supported by an inverse correlation of BMP-6/miR-192 and deltaEF1 expressions observed in both MDA-MB-231 and MCF-7 cells and clinical tumor specimens. Moreover, BMP-6 treatm…
hsa-mir-181b	0.331007	1	22009755;20797623;21779448	In conclusion, miR-221/222 and -181b facilitate growth factor signaling in tamoxifen-resistant breast cancer by down-regulating TIMP3, and corresponding anti-miRs can be used to render these tumors responsive to tamoxifen.STAT3 activation of miR-21 and miR-181b-1 via PTEN and CYLD are part of the epigenetic switch linking inflammation to cancer, including breast cancer.Identification of a New Pat…
hsa-mir-499a	0.329164	1
hsa-mir-27a	0.314343	2
hsa-mir-495	0.314082	1	25070379;21258409	MicroRNA-495 induces breast cancer cell migration by targeting JAM-A.miR-495 is upregulated by E12/E47 in breast cancer stem cells, and promotes oncogenesis and hypoxia resistance via downregulation of E-cadherin and REDD1.
hsa-mir-301a	0.314082	1	24315818	Upregulated microRNA-301a in breast cancer promotes tumor metastasis by targeting PTEN and activating Wnt/β-catenin signaling.
hsa-mir-570	0.314082	1	20348243;	MicroRNAs are also integral components of this gene regulation network because miR-107, miR-424, miR-570, miR-618, and miR-760 are regulated by 17beta-estradiol along with other microRNAs that can target a significant number of transcripts belonging to one or more estrogen-responsive gene clusters in breast cancer cells.
hsa-mir-191	0.314082	1	23542418;23505378	miR-191-mediated enhanced cell proliferation and migration are partly dependent on targeted downregulation of SATB1.the identification of estrogen/ER/miR-191/SATB1 cascade seems to be a significant pathway in estrogen signaling in breast cancer with miR-191 as oncogenic player. We demonstrated that miR-191 protects ERα positive breast cancer cells from hormone starvation-induced apoptosis through…
hsa-mir-409	0.314082	1
hsa-mir-551a	0.314082	1
hsa-mir-622	0.314082	1
