# Supplementary material for: RBMMMDA: predicting multiple types of disease-microRNA associations
Source: Sci Rep. 2015 Sep 8;5:13877. doi: 10.1038/srep13877 (PMC4561957; doi:10.1038/srep13877)
Supplement: Supplementary Table 2 [file srep13877-s3.xls]

## Sheet: Sheet1
hsa-mir-34a	0.608684	3	21383543；18719384	miR-34a and miR-34b/c promoter methylation status were determined by nested methylation-specific PCR in FFPE tumor tissues from 161 patients of stage Ⅰ NSCLC；miR-34a represents a tumor suppressor gene which is inactivated by CpG methylation and subsequent transcriptional silencing in a broad range of tumors， including lung cancer
hsa-mir-218	0.430335	1	21159652；24247270；24705471	Multivariate analyses showed that PXN and miR-218 might independently predict overall survival (OS) and relapse-free survival (RFS), respectively, in NSCLC. Paxillin (PXN) gene mutations are associated with lung adenocarcinoma progression and PXN is known to be a target gene of microRNA-218 (miR-218).MiRNA-218, a new regulator of HMGB1, suppresses cell migration and invasion in non-small cell lun…
hsa-mir-34b	0.345864	3	24130071；22047961；21383543	Epigenetic inactivation of microRNA-34b/c predicts poor disease-free survival in early-stage lung adenocarcinoma.Frequent methylation and oncogenic role of microRNA-34b/c in small-cell lung cancer.DNA hypermethylation of microRNA-34b/c has prognostic value for stage Ⅰ non-small cell lung cancer.
hsa-mir-127	0.334393	3	24665010	Additionally, methylation of miR-127 was significantly greater in higher stage lung tumors compared to lower stage lung tumors (P = 0.0039).
hsa-mir-133a	0.319329	1	25518741；24816813;22089643	Coronin-1C (CORO1C) was a common target gene of the miR-1/133a cluster.Downregulation of the microRNA-1/133a cluster enhances cancer cell migration and invasion in lung-squamous cell carcinoma via regulation of Coronin1C.The oncogenic receptors in lung cancer cells, including insulin-like growth factor 1 receptor (IGF-1R), TGF-beta receptor type-1 (TGFBR1), and epidermal growth factor receptor (E…
hsa-mir-146a	0.299766	4	25524943;25154761;24144839;21902575	nucleotide polymorphisms in mir-196a2, mir-146a, mir-149 is associated with lung cancer risk.MicroRNA-146a rs2910164 polymorphism is associated with susceptibility to non-small cell lung cancer in the Chinese population.A common polymorphism in pre-microRNA-146a is associated with lung cancer risk in a Korean population.Genetic variants in miR-146a, miR-149, miR-196a2, miR-499 influence relative …
hsa-mir-16	0.286601	4
hsa-mir-34a	0.281395	1	25501507；25038915；24983493；	MicroRNA-34a inhibits the proliferation and promotes the apoptosis of non-small cell lung cancer H1299 cell line by targeting TGFβR2.Downregulation of PEBP4, a target of miR-34a,by mir-34a sensitizes drug-resistant lung cancer cells.MicroRNA-34a overcomes HGF-mediated gefitinib resistance in EGFR mutant lung cancer cells partly by targeting MET.
hsa-mir-143	0.267553	1	25322940；25003638；24070896	miR-143 inhibits cell proliferation by targeting autophagy-related 2B in non-small cell lung cancer H1299 cells.miR-143 inhibits NSCLC cell growth and metastasis by targeting Limk1.Targeting PKCε by miR-143 regulates cell apoptosis in lung cancer.
hsa-mir-34b	0.22466	1	23314612	Met is a target of miR-34b and is regulated by miR-34b combining Met mRNAs through partial complementarity to sequences located in the 3′-UTR of Met.miR-34b downregulates Met, with subsequent changes of downstream p53 (phospho S392) and Mdm2, and inversely p53 upregulates miR-34b in a feedback loop, which provides new insights into the roles of miR-34 family members in the regulation of signaling…
hsa-mir-34c	0.217588	3	24130071；22047961；21383543	Epigenetic inactivation of microRNA-34b/c predicts poor disease-free survival in early-stage lung adenocarcinoma.Frequent methylation and oncogenic role of microRNA-34b/c in small-cell lung cancer.DNA hypermethylation of microRNA-34b/c has prognostic value for stage Ⅰ non-small cell lung cancer.
hsa-mir-221	0.206076	1	18246122;21042732;19962668； 25151966	We show that in TRAIL-resistant NSCLC cells, levels of different miRs are increased, and in particular, miR-221 and -222.miR-221 and -222 target the 3'-UTR of Kit and p27(kip1) mRNAs, but interfere with TRAIL signaling mainly through p27(kip1).we found that reduction of miR-221/222 inhibited cell proliferation and induced mitochondrial-mediated apoptosis in human epithelial cancer cells (A549 lun…
hsa-mir-182	0.201597	1	25012722;24600991; 23877371;21503569;20420807	MicroRNA-182 modulates chemosensitivity of human non-small cell lung cancer to cisplatin by targeting PDCD4.Hsa-mir-182 downregulates RASA1 and suppresses lung squamous cell carcinoma cell proliferation.Downregulation of microRNA-182 inhibits cell growth and invasion by targeting programmed cell death 4(PDCD4) in human lung adenocarcinoma cells.endogenous mature miR-182 expression may have an imp…
hsa-mir-15a	0.199235	1	25442346;24500260	miR-15a/16 Enhances Radiation Sensitivity of Non-Small Cell Lung Cancer Cells by Targeting the TLR1/NF-κB Signaling Pathway.MiR-15a-16 represses Cripto and inhibits NSCLC cell progression. Results from the Luciferase reporter assay and Western blot analysis confirmed that Cripto is a direct target of miR-15a-16
hsa-mir-27a	0.198011	1	25128483	miR-27a regulates cisplatin resistance and metastasis by targeting RKIP in human lung adenocarcinoma cells.
hsa-mir-200a	0.194147	1	23938385; 23708087	MiR-200a enhances the migrations of A549 and SK-MES-1 cells( lung cancer cell lines) by regulating the expression of TSPAN1.MiR-200a may target the promoter of TSPAN1 to induce its expression by a sequence-specific mode.miR-200 family（including mir-200a) promotes metastasis in non-small cell lung cancer (NSCLC). The microRNA-200 family（including mir-200a) targets multiple non-small cell lung canc…
hsa-mir-9	0.184445	3	24356455;24649145;22282464	Demethylation of miR-9-3(also known as mir-9) and miR-193a genes suppresses proliferation and promotes apoptosis in non-small cell lung cancer cell lines.Impact of aberrant methylation of microRNA-9 family members on non-small cell lung cancers.Genome-wide miRNA expression profiling identifies miR-9-3(also known as mir-9) and miR-193a as targets for DNA methylation in non-small cell lung cancers.
hsa-mir-17	0.161938	4
hsa-mir-34c	0.155809	1	23805317;22370637	miR-34a and miR-34c target platelet-derived growth factor receptor alpha and beta (PDGFR-α and PDGFR-β), cell surface tyrosine kinase receptors that induce proliferation, migration and invasion in Lung Cancer.miR-34c may protect lung cancer cells from paclitaxel-induced apoptosis by targeting Bmf (Bcl-2-modifying factor) as well as c-myc
hsa-mir-16	0.148472	1	25435430;23954293	miR-16 targets Bcl-2 in paclitaxel-resistant lung cancer cells and overexpression of miR-16 along with miR-17 causes unprecedented sensitivity by simultaneously modulating autophagy and apoptosis.Downregulation of miR-16 promotes growth and motility by targeting HDGF in non-small cell lung cancer cells.
hsa-mir-141	0.139624	1	24945731	MicroRNA-141 promotes the proliferation of non-small cell lung cancer cells by targeting PHLPP1 and PHLPP2.
hsa-mir-195	0.139207	1	24891187;24874051;24486218	MiR-195 targets HDGF to inhibit proliferation and invasion of NSCLC cells.MiR-195 inhibits the growth and metastasis of NSCLC cells by targeting IGF1R.MicroRNA-195 inhibits non-small cell lung cancer cell proliferation, migration and invasion by targeting MYB.
hsa-mir-222	0.136605	1	21042732	Reduction of miR-221/222 inhibited cell proliferation and induced mitochondrial-mediated apoptosis in human epithelial cancer cells (A549 lung cancer and MCF-7 breast cancer cells).PUMA is a novel target of miR-221/222 in human epithelial cancers(A549 lung cancer and MCF-7 breast cancer cells).
hsa-mir-133b	0.136013	1	22883469;19654003	MicroRNA-133b inhibits the growth of non-small-cell lung cancer by targeting the epidermal growth factor receptor.MicroRNA 133B targets pro-survival molecules MCL-1 and BCL2L2 in lung cancer.
hsa-mir-15a	0.129935	4
hsa-mir-200c	0.127926	1	24997798;24205206;23708087	miRNA-200c inhibits invasion and metastasis of human non-small cell lung cancer by directly targeting ubiquitin specific peptidase 25.MiR-200c increases the radiosensitivity of non-small-cell lung cancer cell line A549 by targeting VEGFR2..miR-200 family （including mir-200c)promotes metastasis in non-small cell lung cancer (NSCLC). The microRNA-200 family（including mir-200c) targets multiple non-…
hsa-mir-18a	0.126402	4
hsa-mir-372	0.121246	1
hsa-mir-18a	0.119712	1	25069832	MicroRNA-18a inhibits hypoxia-inducible factor 1-alpha activity and lung metastasis in basal breast cancers.We identified HIF1A as a direct target of miR-18a
hsa-mir-19a	0.110055	1
hsa-mir-218	0.106708	4	20838434	MicroRNA-218 is deleted and downregulated in lung squamous cell carcinoma.
hsa-mir-34a	0.104804	4
hsa-mir-92a	0.104466	4
hsa-mir-151b	0.104035	2
hsa-mir-17	0.102762	1	24755562;24722426	miR-17-5p( also known as mir-17) downregulation contributes to paclitaxel resistance of lung cancer cells through altering beclin1 expression. miR-17-5p directly binds to the 3'-UTR of beclin 1 gene.MiRNA 17 family (including miR-17, 20a, 20b)regulates cisplatin-resistant and metastasis by targeting TGFbetaR2 in NSCLC.
hsa-mir-199b	0.101832	4
hsa-mir-146a	0.0992339	1	25047043;	The regulation of COX-2 expression by miR-146a in lung cancer cells is mediated through a single miRNA-binding site present in the 3' UTR.
hsa-mir-20a	0.0903588	1	24722426	MiRNA 17 family (including miR-17, 20a, 20b)regulates cisplatin-resistant and metastasis by targeting TGFbetaR2 in NSCLC.
hsa-mir-145	0.0889823	4
hsa-mir-24	0.0882012	1	25426560	Mir-24-3p downregulation contributes to VP16-DDP resistance in small-cell lung cancer by targeting ATG4A.
hsa-mir-125b	0.08772	1
hsa-mir-30a	0.0857527	1	21633953	MicroRNA-30a inhibits epithelial-to-mesenchymal transition by targeting Snai1 and is downregulated in non-small cell lung cancer.
hsa-mir-124	0.0856066	1	25531908	The tumor suppressor miR-124 inhibits cell proliferation by targeting STAT3 and functions as a prognostic marker for postoperative NSCLC patients.
hsa-mir-150	0.0834212	2
hsa-mir-519e	0.078754	4
hsa-mir-106a	0.0782648	1	25339370	MicroRNA-106a confers cisplatin resistance in non-small cell lung cancer A549 cells by targeting adenosine triphosphatase-binding cassette A1.
hsa-mir-129	0.07799	3
hsa-mir-203	0.0748242	3
hsa-mir-20a	0.0733971	4
hsa-mir-21	0.0728558	2	25501703；25421010	Serum miR-152, miR-148a, miR-148b, and miR-21 as novel biomarkers in non-small cell lung cancer screening.our study suggested that five plasma miRNAs (miR-20a, miR-145, miR-21, miR-223 and miR-221) can be used as promising biomarkers in early screening of NSCLC.
hsa-mir-15b	0.0698581	1
hsa-mir-29b	0.0696022	4
hsa-mir-29a	0.0696022	4
hsa-mir-92a	0.0690125	1	23820254	STAT3 upregulates miR-92a to inhibit RECK expression and to promote invasiveness of lung cancer cells.The RECK 3'-untranslated region (3'UTR) reporter activity assay suggests that RECK is a direct repression target of miR-92a
hsa-mir-370	0.068909	1
hsa-mir-128	0.0665941	1	25001183	microRNA-128 plays a critical role in human non-small cell lung cancer tumourigenesis, angiogenesis and lymphangiogenesis by directly targeting vascular endothelial growth factor-C.
hsa-mir-185	0.0654417	1	19688090	Using miRNA-target prediction analyses and the array data, we listed up a set of likely targets of miR-107 and miR-185 for G1 cell cycle arrest and validate a subset of them using real-time RT-PCR and immunoblotting for CDK6 in human non small cell lung cancer cell lines
hsa-mir-146b	0.0649492	1
hsa-mir-181b	0.0646557	1	20162574	The luciferase activity of a BCL2 3'-untranslated region-based reporter construct in SGC7901/VCR and A549/CDDP cells suggests that a new target site in the 3'UTR of BCL2 of the mature miR-181s (miR-181a, miR-181b, miR-181c and miR-181d) was found.Enforced miR-181b expression reduced BCL2 protein level and sensitized SGC7901/VCR and A549/CDDP(lung cancer cell lines) cells to VCR-induced and CDDP-i…
hsa-mir-19b	0.0634923	1
hsa-mir-375	0.0625974	2	24513341；24404590	Decreased circulating miR-375: A potential biomarker for patients with non-small-cell lung cancer.The plasma levels of miR-20a, miR-31 and miR-375 in 164 NSCLC patients and 164 healthy controls (discovery cohort)were evaluated and compared among various clinicopathological characteristics；
hsa-mir-499a	0.0621434	4
hsa-mir-367	0.0582968	1
hsa-mir-203	0.0580382	2
hsa-mir-302a	0.0578352	1
hsa-mir-151a	0.0560599	1
hsa-mir-149	0.0552006	3
hsa-mir-222	0.0550783	2
hsa-mir-127	0.0546083	1
hsa-mir-203	0.0535254	1	25140799;24040137	miR-203 suppresses the proliferation and migration and promotes the apoptosis of lung cancer cells by targeting SRC.miR-203 inhibits cell proliferation and migration of lung cancer cells by targeting PKCα.
hsa-mir-215	0.0532425	4
hsa-mir-218	0.0530387	2
hsa-mir-29a	0.0517198	2	24928469	Circulating microRNA profiling in patients with advanced non-squamous NSCLC receiving bevacizumab/erlotinib followed by platinum-based chemotherapy at progression (SAKK 19/05).Patients with high has-miR-29a expression had a significantly lower survival at 10 months compared to patients with a low expression (54% versus 83%).
hsa-mir-27b	0.0504617	1	25012245;24390089	MicroRNA-27b suppresses growth and invasion of NSCLC cells by targeting Sp1.MiR-27b targets LIMK1 to inhibit growth and invasion of NSCLC cells.
hsa-mir-24	0.049635	3
hsa-mir-181b	0.0491976	4
hsa-mir-151a	0.0489931	2
hsa-mir-7	0.0488868	1	25334070; 24281003;23135998;21750649	Restoration of miR-7 expression suppresses the growth of Lewis lung cancer cells by modulating epidermal growth factor receptor signaling.miR-7 acts as an antitumor miRNA in 3LL by targeting and suppressing the expression of both EGFR and RAF-1 oncogenes.The down-regulation of miR-7 in NSCLC has an important role in promoting cancer cell progress and consequently results in NSCLC growth.PA28gamma…
hsa-mir-378h	0.0476809	2
hsa-mir-378i	0.0476809	2
hsa-mir-378b	0.0476809	2
hsa-mir-378c	0.0476809	2
hsa-mir-378d	0.0476809	2
hsa-mir-378e	0.0476809	2
hsa-mir-378f	0.0476809	2
hsa-mir-378g	0.0476809	2
hsa-mir-199b	0.047565	1
hsa-mir-103a	0.0473208	1	22157681;	We showed that these miRNAs, such as miR103(also known as mir-103a）, 203, 30b/c and 221/222, have important roles in gefitinib-induced apoptosis and epithelial-mesenchymal transition of NSCLC cells in vitro and in vivo by inhibiting the expression of the target genes encoding BCL2-like 11 (BIM), apoptotic peptidase activating factor 1 (APAF-1), protein kinase C ɛ (PKC-ɛ) and sarcoma viral oncogen…
hsa-mir-135b	0.0467655	4	23715500;	A microRNA-135a/b binding polymorphism in CD133 confers decreased risk and favorable prognosis of lung cancer in Chinese by reducing CD133 expression.
hsa-mir-337	0.0467248	4
hsa-mir-101	0.0464791	1	25428391;25210796; 22977606;21270667	Twenty-four Xuan Wei lung tumor tissues were collected to detect the expression level of mir-101 and enhancer of zeste homolog 2 (EZH2), which is the potential target of mir-101.Interleukin-1β-mediated suppression of microRNA-101 and upregulation of enhancer of zeste homolog 2 is involved in particle-induced lung cancer.Restoration of miR-101 suppresses lung tumorigenesis through targeting and in…
hsa-mir-148a	0.0461571	1	23670799	MicroRNA-148a suppresses epithelial-to-mesenchymal transition by targeting ROCK1 in non-small cell lung cancer cells.
hsa-mir-184	0.043343	4
hsa-mir-224	0.0423805	1	25490686	MiR-224 promotes the chemoresistance of human lung adenocarcinoma cells to cisplatin via regulating G1/S transition and apoptosis by targeting p21WAF1/CIP1.
hsa-mir-302b	0.0412516	1	17804605;	We also performed high-throughput screening of miRNAs involved in the regulation of human Survivin promoter activity in lung A549 cells. We found that the expression of miR-192, 199a, 19a, 20a, 213, and 371 caused the activation of the Survivin promoter whereas miR-302b*, 34a, 98, 381, 463 and 471 decreased the Survivin promoter activity.
hsa-mir-200b	0.041201	4
hsa-mir-9	0.0410224	1	21464588	miR-9 and let-7g enhance the sensitivity of H1299 human lung cancer cells to ionizing radiation by suppression of NFκB1.There is one defined miR-9 target site at position 29-35 of NFκB1 3' UTR.MiR-9 target the NFκB1 gene was confirmed by the decrement in the Renilla activity.
hsa-let-7f	0.0401722	1
hsa-mir-20a	0.0399011	2	25421010；24404590；	our study suggested that five plasma miRNAs (miR-20a, miR-145, miR-21, miR-223 and miR-221) can be used as promising biomarkers in early screening of NSCLC.The plasma levels of miR-20a, miR-31 and miR-375 in 164 NSCLC patients and 164 healthy controls (discovery cohort)were evaluated and compared among various clinicopathological characteristics；
hsa-mir-15b	0.0376915	4
