# Supplementary material for: RBMMMDA: predicting multiple types of disease-microRNA associations
Source: Sci Rep. 2015 Sep 8;5:13877. doi: 10.1038/srep13877 (PMC4561957; doi:10.1038/srep13877)
Supplement: Supplementary Table 3 [file srep13877-s4.xls]

## Sheet: Sheet1
Breast Neoplasms	hsa-let-7i	0.841544	1	24662829;21826373;	Introduction of let-7i to mutant p53 cells significantly inhibited migration, invasion and metastasis of the breast cancer by repressing a network of oncogenes including E2F5, LIN28B, MYC and NRAS.let-7 microRNAs（both b and i) induce tamoxifen sensitivity by downregulation of estrogen receptor α signaling in breast cancer.
Breast Neoplasms	hsa-let-7d	0.804733	1
Prostatic Neoplasms	hsa-mir-34c	0.800802	3
Breast Neoplasms	hsa-let-7b	0.776209	1	21826373;23339187;24264599;22761738	let-7 microRNAs（both b and i) induce tamoxifen sensitivity by downregulation of estrogen receptor α signaling in breast cancer.Breast cancer patients with low let-7b expression had poor prognoses, indicating let-7b might act as cancer suppressor gene in BC development and progression by inhibiting the expression of BSG.Enforced expression of let-7b significantly inhibits breast cancer cell motili…
Breast Neoplasms	hsa-let-7g	0.776209	1	21868760	Treatment with estrogen or epidermal growth factor specifically reduced the expression of mature let-7g through activation of p44/42 MAPK and subsequently stimulated expression of GAB2 and FN1, which, in turn, promoted breast cancer invasion
Breast Neoplasms	hsa-let-7a	0.735964	1	24172884	We performed in situ hybridization for let-7a and immunohistochemical staining for CMYC and KRAS using sequential sections obtained from surgically-resected breast cancer tissues and observed an inverse correlation between the staining pattern of let-7a and its target proteins.Androgen-induced AR activating signal upregulates let-7a that targets CMYC and KRAS and contributes to ER-, PR-, AR+ brea…
Breast Neoplasms	hsa-let-7e	0.724778	1
Carcinoma, Hepatocellular	hsa-mir-34b	0.712446	3	24704024	Methylation-associated silencing of microRNA-34b in hepatocellular carcinoma cancer.
Breast Neoplasms	hsa-mir-183	0.710357	2
Stomach Neoplasms	hsa-mir-34a	0.707885	1	24837198；	MicroRNA-34A inhibits the growth, invasion and metastasis of gastric cancer by targeting PDGFR and MET expression.
Carcinoma, Hepatocellular	hsa-mir-34c	0.703312	3
Neoplasms	hsa-mir-145	0.688581	1	24999188;24801908; 24690171;24642628	MicroRNA-145 directly targets the insulin-like growth factor receptor I in human bladder cancer cells.MiR-145 inhibits osteosarcoma cells proliferation and invasion by targeting ROCK1.MicroRNA-145 suppresses hepatocellular carcinoma by targeting IRS1 and its downstream Akt signaling.MicroRNA-145 inhibits tumour growth and metastasis in colorectal cancer by targeting fascin-1.
Breast Neoplasms	hsa-let-7f	0.687193	1	22407818;25552929	Aromatase inhibitor treatment of breast cancer cells increases the expression of let-7f, a microRNA targeting CYP19A1.Decrease of let-7f in low-dose metronomic Paclitaxel chemotherapy contributed to upregulation of thrombospondin-1 in breast cancer.Computational prediction using TargetScan and miRanda suggested THBS1 which encodes TSP-1 as a potential target for let-7f. Luciferase activity assay …
Breast Neoplasms	hsa-mir-193b	0.685174	1	25550792;25213330;19701247;21512034;19684618	Tumor suppressive microRNA-193b promotes breast cancer progression via targeting DNAJC13 and RAB22A.Metformin-induced killing of triple-negative breast cancer cells is mediated by reduction in fatty acid synthase via miRNA-193b. Profiling studies also exposed a rapid metformin-induced increase in miR-193 family members, and miR-193b directly targets the FASN 3'UTR.Downregulation of miR-193b contr…
Breast Neoplasms	hsa-mir-221	0.671095	2	25009660;22156446	In concordance with a recent study (15), in early unpublished experiments we determined a number of BC-associated miRNAs, which are at relatively low (let-7, miR-10b, miR-34, miR-155 and miR-200c) or abundant (miR-21, miR-195 and miR-221) levels in the blood plasma of patients with BC;Plasma miR-221 as a predictive biomarker for chemoresistance in breast cancer patients who previously received ne…
Breast Neoplasms	hsa-mir-92a	0.665903	4
Breast Neoplasms	hsa-mir-18a	0.659196	2	24694649;23705859	Novel circulating microRNA signature as a potential non-invasive multi-marker test in ER-positive early-stage breast cancer: a case control study.A multivariable signature consisting of 9 miRNAs (miR-15a, miR-18a, miR-107, miR-133a, miR-139-5p, miR-143, miR-145, miR-365, miR-425) was identified that provided considerable discrimination between breast cancer patients and healthy controls;Serum mic…
Breast Neoplasms	hsa-mir-216a	0.656442	2
Carcinoma, Hepatocellular	hsa-mir-34a	0.642346	3	24704024	The methylation frequencies of miR-34a and miR-34b/c were 72.1% (31/43) and 79.1% (34/43) in HCC tissues, which were significantly higher than that in the adjacent non-tumor tissues
Breast Neoplasms	hsa-mir-138	0.639948	1	25339353;20332227;	hsa-miR-138 (miR-138) as a novel regulator of invasion and epithelial-mesenchymal transition in breast cancer cells, acting by directly targeting the polycomb epigenetic regulator EZH2.We identified rs1982073-TGFB1 and rs1799782-XRCC1 as target SNPs, whose alleles could modulate gene expression by differential interaction with miR-187 and miR-138 in breast cancer, respectively.
Breast Neoplasms	hsa-let-7c	0.639745	1	25388283	As we found that let-7c could also target HER2, our data suggest that let-7 family members may be directly involved in the regulation of HER2 in Lin28-negative breast tumors.
Carcinoma, Hepatocellular	hsa-mir-429	0.631428	1	25312821;24572141	MiR-429 directly targeted NOTCH1 and reduced both mRNA and protein levels of NOTCH1 which stimulated proliferation and suppressed apoptosis in HCC cells;Epigenetic modification of MiR-429 promotes HCC-initiating cell properties by targeting Rb binding protein 4.
Breast Neoplasms	hsa-mir-187	0.61691	1	20332227	We identified rs1982073-TGFB1 and rs1799782-XRCC1 as target SNPs, whose alleles could modulate gene expression by differential interaction with miR-187 and miR-138 in breast cancer, respectively
Breast Neoplasms	hsa-mir-502	0.61691	1	23291132;19789321;24677135	miR-502-binding SNP in SET8 may modulate SET8 expression and contribute to early development of breast cancer either independently or together with the TP53 codon 72 SNP.miR-502-binding site single-nucleotide polymorphism in the 3'-UTR of SET8 modulates SET8 expression and contributes to the early development of breast cancer, either independently or together with the TP53 codon 72 single-nucleot…
Breast Neoplasms	hsa-mir-376c	0.61691	1
Prostatic Neoplasms	hsa-mir-124	0.61604	3
Breast Neoplasms	hsa-mir-361	0.613311	2
Breast Neoplasms	hsa-mir-452	0.611425	2	22353773	miR-215, miR-299-5p, miR-411, and miR-452 are differentially expressed between serum samples from patients with breast cancer and serum samples from healthy controls.
Breast Neoplasms	hsa-mir-518e	0.611425	2
Breast Neoplasms	hsa-mir-519b	0.611425	2
Breast Neoplasms	hsa-mir-584	0.611425	2
Breast Neoplasms	hsa-mir-593	0.611425	2
Breast Neoplasms	hsa-mir-621	0.611425	2
Breast Neoplasms	hsa-mir-501	0.611425	2
Breast Neoplasms	hsa-mir-646	0.611425	2
Breast Neoplasms	hsa-mir-664	0.611425	2
Breast Neoplasms	hsa-mir-767	0.611425	2
Breast Neoplasms	hsa-mir-362	0.611425	2
Breast Neoplasms	hsa-mir-330	0.611425	2
Breast Neoplasms	hsa-mir-509	0.611425	2
Breast Neoplasms	hsa-mir-1249	0.611425	2
Breast Neoplasms	hsa-mir-186	0.611425	2
Breast Neoplasms	hsa-mir-125a	0.611425	2
Breast Neoplasms	hsa-mir-217	0.611425	2
Breast Neoplasms	hsa-mir-550a	0.611425	2
Lung Neoplasms	hsa-mir-34a	0.608684	3	21383543；18719384	miR-34a and miR-34b/c promoter methylation status were determined by nested methylation-specific PCR in FFPE tumor tissues from 161 patients of stage Ⅰ NSCLC；miR-34a represents a tumor suppressor gene which is inactivated by CpG methylation and subsequent transcriptional silencing in a broad range of tumors， including lung cancer
Breast Neoplasms	hsa-mir-145	0.608391	4
Breast Neoplasms	hsa-mir-16	0.60304	4
Melanoma	hsa-mir-145	0.598967	1	24762580;	MicroRNA 145 may play an important role in uveal melanoma cell growth by potentially targeting insulin receptor substrate-1.
Breast Neoplasms	hsa-mir-199a	0.598588	2
Carcinoma, Hepatocellular	hsa-mir-200c	0.591178	1	23958557	microRNA overexpression in K19-positive HCC confirmed a role for several novel candidate microRNAs (eg, miR-141, miR-200c) in modulating K19-associated genes
Neoplasms	hsa-mir-196a	0.589498	4	24922658;24568449	Genetic polymorphism of miR-196a as a prognostic biomarker for early breast cancer.Associations of single nucleotide polymorphisms in miR-146a, miR-196a, miR-149 and miR-499 with colorectal cancer susceptibility.
Breast Neoplasms	hsa-mir-31	0.574435	4	20463022	In this study, we report that MM cell lines derived from patients with more aggressive disease fail to express miR-31, a microRNA recently linked with suppression of breast cancer metastases. We further demonstrate that this loss is due to homozygous deletion of the miR-31-encoding gene that resides in 9p21.3.
Melanoma	hsa-mir-34a	0.56669	2
Carcinoma, Hepatocellular	hsa-mir-34b	0.56359	1
Breast Neoplasms	hsa-mir-378a	0.56144	2
Breast Neoplasms	hsa-mir-148a	0.551162	1	23554686;22935141;25063027	MiR-148a inhibits angiogenesis by targeting ERBB3 in breast cancer.Overexpression of miR-148a or miR-152 significantly inhibits BC cell proliferation, colony formation and tumor angiogenesis via targeting IGF-IR and IRS1 and suppressing their downstream AKT and MAPK/ERK signaling pathways.GPER mediated estradiol reduces miR-148a to promote its target(HLA-G) expression in breast cancer.
Carcinoma, Non-Small-Cell Lung	hsa-mir-101	0.546845	1	21270667	MicroRNA-101 exerts tumor-suppressive functions in non-small cell lung cancer through directly targeting enhancer of zeste homolog 2.
Breast Neoplasms	hsa-mir-214	0.545398	1	24577056;22350790	Thirteen miRNAs (miR-214, miR-363*, miR-326, miR-940, miR-29c, miR-665, miR-34b*, miR-708, miR-601, miR-124a, miR-380-5p, miR-885-3p, and miR-593) targeted B7-H3 directly by binding to its 3'-UTR region in breast cancer.Since PTEN is an important target gene of miR-214 in breast cancer, this finding could also have potential implications for therapeutic approaches
Glioblastoma	hsa-mir-92a	0.545242	1	22895567	miR-92a is a critical regulator of the apoptosis pathway in glioblastoma with inverse expression of BCL2L11（Bim）.we show that Bim is a direct functional target of miR-92a
Neoplasms	hsa-mir-29c	0.534461	1	23936390；23728341；24577056；23442884；23142282	miRNA-29c suppresses lung cancer cell adhesion to extracellular matrix and metastasis by targeting integrin β1 and matrix metalloproteinase2 (MMP2).MicroRNA-29c functions as a tumor suppressor by direct targeting oncogenic SIRT1 in hepatocellular carcinoma.Thirteen miRNAs (miR-214, miR-363*, miR-326, miR-940, miR-29c, miR-665, miR-34b*, miR-708, miR-601, miR-124a, miR-380-5p, miR-885-3p, and miR-…
Breast Neoplasms	hsa-mir-365b	0.530004	2	22328513	miR-195, miR-24-2 and miR-365-2（also known as mir-365b) act as negative regulators of BCL2 through direct binding to their respective binding sites in the 3' UTR of human BCL2 gene.over expression of these miRNAs not only caused an increase in apoptosis but also augmented the apoptotic effect of etoposide in breast cancer MCF7 cells.
Breast Neoplasms	hsa-mir-365a	0.530004	2
Melanoma	hsa-mir-196a	0.529623	4
Stomach Neoplasms	hsa-mir-148a	0.52656	1	24515776； 24283384；21994419	MiR-148a regulates MEG3 in gastric cancer by targeting DNA methyltransferase 1.MicroRNA-148a is downregulated in gastric cancer, targets MMP7, and indicates tumor invasiveness and poor prognosis.MicroRNA-148a suppresses tumor cell invasion and metastasis by downregulating ROCK1 in gastric cancer.Luciferase assays confirmed that miR-148a could directly bind to the 2 sites of 3' untranslated region…
Breast Neoplasms	hsa-mir-517a	0.523106	2
Carcinoma, Hepatocellular	hsa-mir-24	0.520938	1	25073511	miR-24 promotes the proliferation and invasion of HCC cells by targeting SOX7.
Glioblastoma	hsa-mir-19b	0.514103	1
Melanoma	hsa-mir-222	0.512496	2
Melanoma	hsa-mir-20a	0.511739	1
Colorectal Neoplasms	hsa-mir-16	0.509949	1	23380758； 22849325	microRNA-16 represses colorectal cancer cell growth in vitro by regulating the p53/survivin signaling pathway.We further showed that miR-16 repressed survivin expression at both the mRNA and protein levels and the survivin gene was a direct target of miR-16；we identified miR-9, miR-16 and miR-22 as having the potential to suppress Cdx2 through the binding of the 3'UTR to its transcript in human c…
Breast Neoplasms	hsa-mir-130b	0.50903	2
Prostatic Neoplasms	hsa-mir-34a	0.507775	3	22347519；21225432	Epigenetic silencing of miR-34a in human prostate cancer cells and tumor tissue specimens can be reversed by BR-DIM treatment；the miR-34a gene is subject to epigenetic inactivation by CpG methylation of its promoter region in primary prostate cancer and melanomas,
Breast Neoplasms	hsa-mir-99a	0.504295	2
Breast Neoplasms	hsa-mir-342	0.502261	2
Breast Neoplasms	hsa-mir-502	0.500491	4	23291132	miR-502-binding SNP in SET8（rs16917496） may modulate SET8 expression and contribute to early development of breast cancer either independently or together with the TP53 codon 72 SNP
Breast Neoplasms	hsa-mir-191	0.500491	4	23793604	It has been reported that the rs4245739 A > C polymorphism located in the MDM4 3'-untranslated region creates a miR-191 target site and results in decreased MDM4 expression in breast cancer.
Carcinoma, Hepatocellular	hsa-mir-34a	0.496732	1	23862748；23593387;19006648	MicroRNA-34a targets Bcl-2 and sensitizes human hepatocellular carcinoma cells to sorafenib treatment.Underexpression of miR-34a in hepatocellular carcinoma and its contribution towards enhancement of proliferating inhibitory effects of agents targeting c-MET.miR-34a inhibits migration and invasion by down-regulation of c-Met expression in human hepatocellular carcinoma cells.miR-34a directly tar…
Breast Neoplasms	hsa-mir-18b	0.495276	1	21755340;19684618	In this study, expression levels of miRNAs that directly target ERα, including miR-18a, miR-18b, miR-22, miR-193b, miR-221/222 and miR-302c, were analyzed in human breast cancer samples by quantitative reverse transcription-PCR analysis,low miR-18b expression was significantly associated with improved survival in HER2-negative breast cancer.Five potent ERalpha-regulating miRNAs, miR-18a, miR-18b,…
Breast Neoplasms	hsa-mir-210	0.492147	1	19652553	Our studies show that miR-210 is directly induced by HIFs and it modulates the cell cycle and hypoxia gene expression signature by targeting MNT, a transcriptional repressor known to antagonize MYC function.24,25 In linking hypoxia to tumor severity, we show that miR-210 levels correlate with poor prognosis in breast and melanoma cancer samples.
Carcinoma, Renal Cell	hsa-mir-155	0.491084	2
Breast Neoplasms	hsa-mir-140	0.489516	1	23060440	We found that the stem cell self-renewal regulator SOX2 is a novel target of miR-140, and that this miR-140/SOX2 pathway critically regulates breast tumor-initiating cell survival, providing a new link between ERα signaling and breast cancer stem cell maintenance.
Breast Neoplasms	hsa-mir-520e	0.489516	1	20574151	miRNA-520b and miR-520e sensitize breast cancer cells to complement attack via directly targeting 3'UTR of CD46.
Breast Neoplasms	hsa-mir-142	0.489516	1	25406066	miR-142 regulates the tumorigenicity of human breast cancer stem cells through the canonical WNT signaling pathway. miR-142 efficiently recruits the APC mRNA to an RNA-induced silencing complex, activates the canonical WNT signaling pathway in an APC-suppression dependent manner, and activates the expression of miR-150.
Breast Neoplasms	hsa-mir-590	0.489516	1	25150595;http://hub.hku.hk/bitstream/10722/206342/1/Abstract.pdf?accept=1	miR-590 was found to putatively target activating transcription factor-3 (ATF-3), a stress response gene, in human breast cancer cells;Identification of candidate target Forkhead box genes of miR-590-5p by ectopic expresion of hsa-miR-590-5p mimic.Up-regulations of miR-590 and miR-370 were also observed in a panel of drug resistant ovarian and breast cancer cell lines.While ectopic expression of …
Breast Neoplasms	hsa-mir-520b	0.489516	1	21343296;22158050	miR-520b regulates migration of breast cancer cells through targeting hepatitis B X-interacting protein and interleukin-8.MicroRNA-520/373 family functions as a tumor suppressor in estrogen receptor negative breast cancer by targeting NF-kB and TGF-beta signaling pathways. Mechanistically, the metastasis-suppressive role of miR-520/373 can be attributed to direct suppression of TGFBR2, as the sil…
Breast Neoplasms	hsa-mir-512	0.489516	1
Breast Neoplasms	hsa-mir-519d	0.489516	1
Breast Neoplasms	hsa-mir-499b	0.489516	1
Breast Neoplasms	hsa-mir-1231	0.489516	1
Breast Neoplasms	hsa-mir-423	0.489516	1
Breast Neoplasms	hsa-mir-550a	0.489516	1
Carcinoma, Hepatocellular	hsa-mir-21	0.487997	1	24633222；24112539;22322403	Hepatitis B virus induces cell proliferation via HBx-induced microRNA-21 in hepatocellular carcinoma by targeting programmed cell death protein4 (PDCD4) and phosphatase and tensin homologue (PTEN)。miRNA-21 resulted in a significant increase in proliferation and decreased target proteins, PDCD4 and PTEN expression.MicroRNA-21 promotes hepatocellular carcinoma HepG2 cell proliferation through repre…
Melanoma	hsa-let-7b	0.485701	2
Melanoma	hsa-mir-21	0.484736	2
Gout	hsa-mir-20a	0.483781	4
Breast Neoplasms	hsa-mir-30e	0.483546	2
Carcinoma, Hepatocellular	hsa-mir-196a	0.481073	4
Breast Neoplasms	hsa-mir-451a	0.478207	1	21666713	Tamoxifen downregulation of miR-451 increases its target 14-3-3ζand promotes breast cancer cell survival and endocrine resistance, mir-451 is a previous ID of mir-451a
Carcinoma, Hepatocellular	hsa-mir-34c	0.477343	1
